# Supplementary material for: Identification of NF-κB and PLCL2 as new susceptibility genes and highlights on a potential role of IRF8 through interferon signature modulation in systemic sclerosis
Source: Arthritis Res Ther. 2015 Mar 21;17(1):71. doi: 10.1186/s13075-015-0572-y (PMC4422604; doi:10.1186/s13075-015-0572-y)
Supplement: Additional file 3: Table S3. — Results of the population meta-analysis. We used the original studies together with the French data provided in our study and looked at single-nucleotide polymorphisms (SNPs) rs1598859, rs7130875, rs11642873, and rs77583790. [file 13075_2015_572_MOESM3_ESM.xlsx]

## Sheet: Sheet1
			rs1598859				rs7130875				rs11642873
			C	T	n individuals		C	T	n individuals		C	A	n individuals
	GERMANY	SSc	225	351	288		132	438	285		116	460	288
		ctr	477	855	666		295	1025	660		331	997	664
	NETHERLANDS	SSc	159	253	206		109	303	206		78	334	206
		ctr	428	844	636		264	998	631		295	987	641
	SPAIN	SSc	263	491	377		204	518	361		84	670	377
		ctr	281	499	390		189	561	375		92	688	390
	USA	SSc	1170	1810	1490		737	2175	1456		456	2528	1492
		ctr	2310	4396	3353		1653	5155	3404		1319	5647	3483
	French	SSc	398	724	561		294	834	564		158	970	564
		ctr	372	602	487		246	730	488		170	806	488
			rs77583790
			A	G	n individuals
	GERMANY	SSc	16	1364	690
		ctr	4	826	415
	ITALY	SSc	20	1276	648
		ctr	17	2523	1270
	NETHERLANDS	SSc	2	750	376
		ctr	6	2164	1085
	SPAIN	SSc	89	2617	1353
		ctr	33	3199	1616
	SWEDEN	SSc	4	436	220
		ctr	1	715	358
	UK	SSc	6	1338	672
		ctr	7	2193	1100
	USA	SSc	38	3744	1891
		ctr	32	7402	3717
	French	SSc	37	3133	1585
		ctr	25	3659	1842
Martin et al (9), Gorlova et al (10), Mayes et al (11)						Meta-analysis with French data
	P	OR	CI (95) Low	CI (95) Up			P	OR	CI (95) Low	CI (95) Up
NFKB1 rs1598859 [C]	0.0000047172	1.18	1.11	1.26			0.0001766278	1.14	1.074	1.20
DDX6 rs7130875 [C]	0.02797	1.09	1.02	1.17			0.02771	1.09	1.02	1.16
IRF8 rs11642873 [C]	0.0000003319	0.78	0.72	0.85			0.000000031	0.78	0.73	0.84
IL12A rs77583790 [A]	9.01498E-15	2.63	2.13	3.26			2.79769E-15	2.42	2.01	2.93
